# Supplementary material for: Promoting Immune Response of Human Vascular Endothelial Cells by Bevacizumab: Insights into the Immune Supportive Role of Anti-VEGF Therapy
Source: Int J Mol Sci. 2025 Jun 29;26(13):6280. doi: 10.3390/ijms26136280 (PMC12250103; doi:10.3390/ijms26136280)
Supplement: Supplementary file 1 [file ijms-26-06280-s001.zip]

Archive with 9 entries (9 files):
- Supplementary Figures_Jia et al.pptx
- Supplementary Videos_Jia et al.pptx
- Video S1 Untreated.mp4
- Video S2 VEGF.mp4
- Video S3 VEGF and Bev.mp4
- Video S4 TNF.mp4
- Video S5 TNF and Bev.mp4
- Video S6 IFN.mp4
- Video S7 IFN and Bev.mp4
